# Supplementary material for: Development of Lower-Limb Power Across Age and Sex in Junior and Elite Artistic Gymnasts
Source: J Funct Morphol Kinesiol. 2026 Feb 26;11(1):96. doi: 10.3390/jfmk11010096 (PMC13028325; doi:10.3390/jfmk11010096)
Supplement: Supplementary file 1 [file jfmk-11-00096-s001.zip]

Archive with 1 entries (1 files):
- jfmk-4153952-supplementary.pdf
